# Supplementary material for: Gut Microbiota Modulation of Moderate Undernutrition in Infants through Gummy Lactobacillus plantarum Dad-13 Consumption: A Randomized Double-Blind Controlled Trial
Source: Nutrients. 2022 Mar 1;14(5):1049. doi: 10.3390/nu14051049 (PMC8912314; doi:10.3390/nu14051049)
Supplement: Supplementary file 1 [file nutrients-14-01049-s001.zip]

Archive with 2 entries (2 files):
- Supplementary data.xlsx
- Thai Clinical Trials Registry.pdf
